# Supplementary material for: MiR-30c/PGC-1β protects against diabetic cardiomyopathy via PPARα
Source: Cardiovasc Diabetol. 2019 Jan 11;18:7. doi: 10.1186/s12933-019-0811-7 (PMC6329097; doi:10.1186/s12933-019-0811-7)
Supplement: Supplementary file 2 — Additional file 2. Table S1. Differentially expressed genes in 3, 28 and 42 day after diabetes induction. [file 12933_2019_811_MOESM2_ESM.xlsx]

## Sheet: Sheet1
Table S1. Differentially expressed genes in 3, 28 and 42 day after diabetes induction
3 day				28 day				42 day
Gene sympol	logFC	p Value		Gene sympol	logFC	p Value		Gene sympol	logFC	p Value
Hmgcs2	2.49708	2.79808e-05		Hmgcs2	2.89128	4.63481e-07		Hmgcs2	4.58125	3.2718e-09
Casq1	-1.1107	7.25115e-05		Pik3c2g	2.25828	1.36011e-06		Dbp	-2.93552	1.33193e-07
Ephx1	1.14271	0.000145424		Hk2	-2.15318	4.6333e-06		Acot1	6.53616	9.67128e-07
Cdk1	-1.98179	0.000287246		Cbr1	2.03432	4.91023e-06		Pik3c2g	2.89636	1.49406e-06
Alox15	1.09308	0.000410833		C2cd4b	2.2028	7.65312e-06		RT1-Db1	-1.78806	2.07457e-06
Pdk4	1.31499	0.000447986		Pdlim5	1.39947	3.59907e-05		Cyp26b1	3.29285	2.13968e-06
Decr1	0.98013	0.000448806		LOC102553868	-2.17008	4.96509e-05		Pxmp2	-1.43511	2.28999e-06
Ech1	0.878673	0.000611201		Ech1	1.1215	5.75686e-05		Mgst1	1.91173	2.63525e-06
Igfbp6	0.726466	0.000757891		Bcat2	-1.31735	7.12251e-05		Acot2	1.93391	3.13652e-06
Igfbp5	-1.70714	0.000804253		Cd46	-1.77978	0.00012353		RT1-Da	-2.98548	5.04548e-06
Slc2a4	-0.936982	0.000847112		Bdh1	-1.88172	0.000130209		LOC102553868	-6.22511	7.14107e-06
Krtap1-5	-1.20863	0.000977292		Tgm1	2.37737	0.000133819		Cyp11a1	-1.25277	7.66865e-06
Pdzd4	1.79653	0.00114427		Acot1	4.17911	0.000144323		Lum	-1.66986	7.93914e-06
Acot1	3.80941	0.00121438		Pxmp2	-1.08179	0.000200015		Pdp2	-1.51256	8.40826e-06
Ubqln1	-0.640426	0.00135087		Impa2	1.35512	0.000229152		Penk	2.56976	8.43767e-06
Pik3c2g	1.88264	0.00137302		Penk	1.80802	0.000236723		Bhlhe41	-1.82943	9.80053e-06
Gstm1	0.649585	0.00156169		Jak3	1.70996	0.000247246		Tns3	1.05147	1.00637e-05
Penk	2.22438	0.0019053		Acot2	1.59952	0.000261253		Cd74	-2.4527	1.17316e-05
Ifrd1	0.78553	0.00193685		Bex3	0.869797	0.000365086		Dbi	1.00808	1.26249e-05
Crybb1	-0.943148	0.00202656		Decr1	1.32897	0.000465899		Tcap	-1.22376	1.28195e-05
Cbr1	1.08417	0.0020428		Aqp7	1.14212	0.000472565		Scd2	-1.79211	1.51687e-05
Higd1a	-0.691971	0.00214939		Pla2g2a	1.04515	0.000522508		Tgm1	3.42013	1.79409e-05
Chad	1.63413	0.0024064		Acsl6	-1.97952	0.000584639		Aqp7	1.06829	1.91097e-05
Cntnap1	-0.967292	0.00243041		Slc2a1	-1.2245	0.000592895		Vamp5	1.39564	1.93333e-05
Sult1a1	1.20129	0.00246559		Cdk18	-1.5087	0.000619668		Decr1	1.26824	2.0623e-05
Dnaja3	-0.800475	0.00258408		Slc2a4	-1.0643	0.000690501		Tmem171	2.25651	2.14603e-05
Acvr2b	0.724525	0.00261736		Txnl4b	1.19836	0.000730085		Slc2a4	-1.81475	2.21208e-05
Ivns1abp	1.29544	0.00269619		Maoa	0.742931	0.000947358		Cpt1a	1.21993	2.59391e-05
Acta1	-0.928646	0.0028915		Hadha	0.807788	0.00102007		Pcsk6	-1.25901	2.6449e-05
Ucp3	1.03218	0.00298172		Aqp1	-1.0289	0.00108276		Nppa	2.30298	2.68631e-05
Epb41	0.683039	0.00320461		Cpt1a	0.740621	0.00110775		Aqp1	-1.4842	2.72685e-05
Racgap1	-1.11473	0.00322139		Serpinb3a	-2.29254	0.00115416		Plpp1	0.96241	2.98844e-05
Pnpla3	-1.67075	0.00337993		Inhbb	-1.51325	0.00119685		Hsph1	-2.05696	3.0128e-05
Mxi1	0.514186	0.00339797		G0s2	1.45259	0.00120087		Bdh1	-2.2659	3.58389e-05
Fabp4	0.921648	0.00348637		Vegfd	1.30945	0.00125008		Slc2a1	-1.95772	3.84841e-05
Spock2	1.07076	0.00362586		Atp1a2	-0.806119	0.00130274		Hk2	-4.15881	4.094e-05
Hk2	-1.88171	0.00363514		Pnpla3	-2.70101	0.00131033		Cyp2e1	2.37761	4.5106e-05
Atp12a	0.801331	0.0036791		Pnliprp1	-0.899133	0.00131171		Gstm1	1.0271	4.59458e-05
Tcap	0.815753	0.00373877		Plb1	-0.812601	0.00132656		Igfbp3	1.90086	4.72799e-05
Gchfr	-0.673088	0.00380628		Pdk4	1.43056	0.00139795		Eno3	-1.59914	4.85686e-05
Ddias	1.95715	0.00386503		Txnip	0.784062	0.00143352		Col1a2	-2.09901	4.87827e-05
Eci1	0.745446	0.00388512		Ckb	-1.46585	0.00149335		Pdk4	3.20955	5.10183e-05
Pdp2	-0.64467	0.00398224		Plcb2	-1.60023	0.00149811		Slc27a1	1.01001	5.33414e-05
Fbxo21	1.12389	0.00409696		Pc	-1.42396	0.00152745		Ckb	-1.5447	5.3773e-05
Txnl4b	1.43818	0.00420863		Batf3	-0.896978	0.00154974		Bud31	0.887569	6.49315e-05
Lipe	0.770744	0.00455866		Fcer1a	-1.12772	0.0015859		Klk1b3	-2.23144	6.86928e-05
Lysmd4	-0.543393	0.00462909		Eci1	0.802079	0.00166214		Ptgfrn	-0.917766	6.95179e-05
Cnih2	1.05076	0.00477411		Hpd	-1.35138	0.00184036		Ctsk	-1.41997	6.95525e-05
Ascl2	1.46941	0.00492645		Pdp2	-0.86219	0.0018738		Eno2	1.06545	7.25532e-05
Slc16a6	-0.712634	0.00496645		Scd2	-1.0235	0.00204329		Higd1a	-0.9618	7.49163e-05
Aqp7	0.812962	0.00500078		Stmn1	-0.719178	0.00211138		Pla2g2a	1.73498	7.74354e-05
Pla2g2a	1.04988	0.00519416		Dcaf11	-0.709586	0.00236775		Cd36	1.19451	7.75296e-05
Dnm1l	-0.706315	0.00538038		Gckr	0.66503	0.00249643		Pfkp	1.53063	7.90196e-05
Acot2	0.875483	0.00541789		Sncg	0.712689	0.00273482		Gpt	-0.787046	7.91417e-05
Impa2	0.675787	0.00603766		Cps1	-0.857992	0.00280176		Ccnd1	-1.18696	8.21928e-05
Jdp2	1.29498	0.00632036		Dnph1	1.2086	0.00285499		Slc41a3	1.26213	8.78488e-05
Hmgcl	0.498662	0.00640078		Cyp11a1	-0.624625	0.00289168		Entpd2	-2.05191	8.85645e-05
Inha	-0.76616	0.00673251		Bpifa2	-0.759172	0.003108		Idh1	0.862494	9.86882e-05
Qdpr	-0.508332	0.00704205		Nes	-0.590831	0.00314557		Col1a1	-1.70087	0.000103641
Krt19	1.60498	0.00725998		Cybrd1	1.41412	0.00318651		Ucp3	2.12768	0.000106888
Rab11b	0.529114	0.00726648		Slc22a3	0.609096	0.0031955		Fstl1	-1.32761	0.000109064
Odc1	-0.683641	0.00745337		Aldoc	1.41405	0.00320385		Col3a1	-2.84811	0.000116526
Ppif	-0.520815	0.00784769		Serpini2	-1.39438	0.00321011		Chordc1	-1.33225	0.000117381
LOC102553868	-1.94632	0.00785542		Kcne1	-1.88135	0.00331401		Nr4a1	-2.49155	0.000120947
Bud31	0.5029	0.00793973		Cntnap1	-0.60396	0.0034556		Aldh1a1	-1.0591	0.000127635
Ap1b1	-0.506781	0.00811816		Higd1a	-0.680957	0.00349744		Bex3	1.3585	0.000136562
Nme1	-0.635711	0.00812084		Gsto1	-0.655459	0.00351914		Ros1	-1.20516	0.000143129
Vwa8	0.521614	0.00814089		Mmp16	1.59217	0.00353533		Dnajb1	-1.68275	0.000143251
Pcca	-0.579043	0.00821262		Spink3	-1.4037	0.00359545		Mecr	-0.961221	0.000146846
Pik3r1	-1.9968	0.00826999		Slc37a1	0.702599	0.0036241		Vamp3	-0.786521	0.000150448
Ckb	-0.856322	0.00835216		Rab11b	0.742422	0.00370713		Acsl6	-2.50883	0.000159069
Clcnkb	-1.67926	0.0084691		Clrn3	-1.0612	0.00380409		Lims1	-0.788008	0.000159176
Asf1b	-1.66816	0.00850523		Ivd	-0.58481	0.00393714		Mst1	-0.89433	0.000163772
Aph1a	-0.448277	0.00856999		Gstm7	-0.713104	0.0039852		Mx2	-2.19531	0.000178556
Chrm3	-0.805506	0.00902821		Atp1a4	-0.881719	0.00417037		Ntsr2	-1.97239	0.000199648
Kcnq1	-0.675075	0.00924256		Hmox1	-0.881763	0.00419485		Lamb2	1.03745	0.000201116
Ccnb1	-0.500902	0.00932013		Pgf	-2.29407	0.00443627		Adh1	-1.29741	0.000203457
Cat	1.50165	0.00948935		Slc1a1	-0.677836	0.00448626		Slc6a6	1.31737	0.000213412
Atp2b2	-0.89037	0.00967475		Fzd1	0.58456	0.00457405		Txnip	1.13567	0.000215207
Setd1a	0.991021	0.00971556		Gpc3	1.42778	0.00496486		Cyb5b	-0.837712	0.000232988
Ndufa6	-0.509823	0.00976147		Inha	-0.732204	0.00497456		Ptprs	0.974946	0.000235491
Ptprr	0.64104	0.00982147		Dbn1	-0.581427	0.00504804		Kcnq1	-2.07592	0.000239979
Ccng1	-0.530996	0.010007		Scd	-0.951075	0.00506522		Kcnd3	-2.40302	0.000249472
Eno3	-1.32352	0.0101383		Cyp11b2	-0.800011	0.0051316		Hspb1	-1.00522	0.000256226
Spr	-0.555061	0.0102476		Hoxb7	-0.59939	0.00546982		Gpc3	1.81565	0.000261543
Hpn	-1.07466	0.0102834		P2ry1	-1.08328	0.00551066		Ctsl	0.69689	0.000266936
Gstm7	-0.647225	0.0103784		Zbtb24	-0.871879	0.00559587		Rab11b	1.08053	0.000268328
Spt1	1.63294	0.0105531		Ntsr2	-1.35853	0.00567262		Gsto1	-0.772538	0.000272735
Cited2	0.58524	0.0105971		Mc5r	-0.75587	0.00581613		Myc	1.06174	0.000275041
Taf1	0.531283	0.0111206		Fcer2	-0.613955	0.00623516		Rps16	0.714216	0.000275756
Acy1	-0.460456	0.0111788		Eva1a	-0.995587	0.00632676		Colq	0.810453	0.000277241
Sucla2	0.649368	0.0113468		Odc1	-0.909047	0.00651656		Plod1	-0.907023	0.000286216
Maoa	0.960073	0.0116723		Smad1	-0.53688	0.0066868		Nrarp	-0.677668	0.000286934
Shbg	-1.57349	0.0116847		Myo9b	-0.961088	0.00684064		Lipe	0.91047	0.000287842
Pccb	-0.50299	0.0117518		Csap1	-2.17778	0.0069578		Insig1	1.06165	0.000290573
Prf1	1.04376	0.0118476		Ccdc117	0.601459	0.00702141		Dnaja1	-1.30316	0.000319922
Bet1	0.944219	0.0119562		Vamp3	-0.660681	0.00709002		LOC680200	1.14338	0.000330518
Lcat	0.594635	0.0119646		Foxq1	-1.31114	0.00735604		Nr1d2	-1.16746	0.000335461
Pde4d	0.657082	0.0120153		Cd36	0.936769	0.00736053		Pak3	1.45894	0.000335824
LOC680200	0.688914	0.0120447		Pla2g4a	-0.563235	0.00745764		Acot7	0.880244	0.000340806
Txnip	0.576619	0.0123396		Fbxo21	1.50474	0.00746692		Pc	-1.22827	0.000347753
Gucy1a3	0.636204	0.0123669		Cyp4b1	-0.641239	0.00770394		Ivd	-0.739807	0.000348416
Uck2	-0.454481	0.0125464		Pcca	-0.547562	0.00786676		Ddit3	-1.18953	0.000367958
Riok1	1.80955	0.0125538		Nalcn	-1.8229	0.00801319		H19	1.32275	0.000382732
Insig1	0.671815	0.0125729		Gclc	1.33741	0.00810377		Crispld2	-0.996385	0.000395315
Trim54	0.585637	0.0126734		Vldlr	-0.619158	0.0082549		Aldoc	2.17885	0.000396273
Alas1	-0.646497	0.0127664		Sh3gl3	0.896774	0.00838053		Scn1a	1.36385	0.000396869
LOC100151767	0.45667	0.0128912		Mgst1	0.72046	0.00889951		Rpl23	0.790571	0.000416072
Scg5	0.613729	0.0129149		Sctr	-2.21231	0.00905899		Per2	-0.903159	0.000429754
Spta1	2.80846	0.0130866		Setd1a	1.07899	0.00907714		Maoa	-1.18401	0.00043439
Cpt1a	0.592475	0.0133626		Sult2a1	-0.931947	0.00942902		Scn1b	-0.918513	0.000453628
Pex10	-0.853983	0.0133834		Pdp1	-0.766964	0.00951914		Gstt2	1.34325	0.000456864
Lcn2	-0.632342	0.0135455		Lpar1	-0.54005	0.00956229		Mapk12	0.770089	0.000471694
Vegfd	0.916608	0.0140178		Ucp3	0.652822	0.00982259		Rps5	0.632089	0.00047719
Dcaf11	-0.516014	0.0140213		Bod1l1	-0.945883	0.00986828		Rps4x-ps9	0.793286	0.000478372
Sbf2	1.76469	0.0143938		Dbi	0.666929	0.00995868		Slc3a2	1.26299	0.000488071
Mmp16	-1.60759	0.0144753		Aldh1a1	-0.652142	0.00997527		Alox15	1.08244	0.000492485
Vipr2	1.27634	0.0144816		Proc	-1.37315	0.0100304		Cebpd	1.33602	0.000497069
Kras	-0.499861	0.0145773		Tle1	-0.50088	0.0102564		Sult1a1	1.05881	0.000504493
Hadhb	0.372233	0.0146656		Cacna1s	-0.547493	0.0103172		Stk24	0.669957	0.000536675
Cd44	-0.697683	0.0147294		Racgap1	-0.81529	0.0103211		Cyp1a1	1.26438	0.00056913
Tfrc	-1.39235	0.0152881		Atp12a	0.971974	0.0105743		Cbr1	2.14645	0.000582017
Hspb6	-0.404948	0.015482		Ptpn3	-0.626649	0.0107706		Odc1	-0.942155	0.000588658
Zfp455	0.804214	0.0157977		Amhr2	-1.31518	0.0107899		Rack1	0.798988	0.000588858
Fam111a	-1.07007	0.015858		Wrap53	0.536476	0.0110475		Cnn3	-0.62121	0.000614359
Ak1	-0.476992	0.01633		Pxn	-0.511562	0.0110523		Hipk3	0.840032	0.00061634
Unc13c	-1.10824	0.0165498		Ubac2	0.894897	0.011085		Crybb1	-1.69158	0.000621599
Serpine1	0.824075	0.0168337		Apba1	-0.636498	0.0111419		Ptpn3	-1.04516	0.000635069
Rgcc	0.598981	0.0168446		Orm1	-0.533637	0.0111876		Acacb	0.709693	0.000639205
Asb1	0.932487	0.0171755		Olr1	1.14983	0.0112984		Bhlhe40	-0.934762	0.000640716
Cfd	1.38386	0.017317		Spint2	0.527807	0.0115404		Dclk1	-2.164	0.000653182
Ube2a	-0.384183	0.0174616		Cyb5a	-0.827631	0.0116501		Nes	-0.75657	0.000679552
Stk3	-0.494142	0.0175484		Cyp2e1	0.792679	0.0119297		Tgoln2	0.844807	0.000701454
Rnmt	-0.560442	0.0176153		Kcnd2	-0.675893	0.0121002		Gstp1	0.845031	0.000712139
Kcnb1	-0.58139	0.0176517		Ldhd	-0.601534	0.0121665		Rab11fip5	0.696614	0.000750095
Kcnj12	-0.862214	0.0176875		Nrgn	1.32166	0.0123271		Pdhx	-0.809153	0.000759256
Adgrl3	1.19211	0.0180448		Rtn1	-0.635259	0.0124215		Rps8	0.659602	0.000772654
Smarca2	-1.60515	0.0182214		Ccl3	-1.48728	0.012491		Tfpi	0.594814	0.000772742
Cspg4	0.513642	0.0182237		Xdh	-0.553099	0.0127705		Cst3	0.672187	0.000776419
Prkar1a	-0.35573	0.0182325		Pex11a	0.653381	0.0127736		Cdo1	1.2932	0.000786789
Gfm1	-0.450863	0.0183379		Acadvl	0.552437	0.0128622		Rps23	0.600997	0.000818811
Hck	0.939474	0.018468		Cidea	0.447617	0.0128689		Aifm1	-0.862737	0.000844925
Plpp1	0.551089	0.0184757		Timeless	-1.22946	0.0129441		Cap2	0.819541	0.000888696
Bdh1	-1.3804	0.0185318		Arpc1b	-0.500323	0.0134676		Rpl7a	0.671304	0.00088898
Acadsb	-0.783819	0.0185658		Epb41	0.741307	0.0135192		Kalrn	0.696876	0.000896321
Hspd1	-0.362322	0.0187016		Eif4e2	-0.557091	0.0136221		Apba3	-0.69919	0.000897754
Ola1	-0.468207	0.0188048		Chrna1	-1.02492	0.0139407		Eci1	0.715842	0.000913346
Hspe1	-0.396685	0.0188636		Fut4	-0.857813	0.0142423		Rpl19	0.592576	0.000979343
Fdft1	0.619636	0.0190894		Cyp2f4	-1.45667	0.0143797		Cadps2	-1.44245	0.000985172
Kbtbd3	-1.66511	0.0190899		Asf1b	-1.56228	0.0144522		Pdlim4	-0.69439	0.00102321
Dbh	1.50131	0.0191058		Rbbp9	-1.89117	0.0150876		Wipf3	-0.805956	0.00103312
Fxyd2	0.584546	0.0191607		Cyp2c13	-1.43869	0.0153389		Prkab1	-0.694623	0.00103551
Gpt	-0.484031	0.0192926		Slc30a1	1.95818	0.0154248		Rpl3l	-0.765761	0.00105819
Zdhhc5	-0.486499	0.0194401		B3gat1	-0.831141	0.0156968		Ech1	0.978974	0.0010843
Pxmp2	-0.586266	0.0195092		Plpp1	0.559016	0.0157149		Ttc38	-1.63334	0.00109213
Plcg2	0.744235	0.0195312		Chka	-0.804613	0.0157664		Tchh	-1.46239	0.00109811
P2rx6	-0.822992	0.0196191		Slc9a3	-1.26141	0.0159712		Ccdc117	-0.763048	0.00110575
Klrb1c	0.901461	0.0196735		Lyve1	-0.779576	0.0160355		Cpq	-1.01498	0.00111165
Phf7	0.551405	0.0197125		Rabggta	0.509942	0.0163401		Chkb	0.617018	0.00111893
Cyhr1	-0.398723	0.0198333		Casp3	-0.546835	0.0168263		Ddn	-0.827939	0.00112325
Klf10	0.854527	0.0203802		Cyp4f5	-1.67455	0.0168409		Rfc4	1.16209	0.00116532
Pde1c	-1.43136	0.0206617		Ddn	-0.616159	0.0169198		Sp1	1.14068	0.00117071
Fkbp1a	-0.362964	0.021014		Olah	-0.522447	0.0170071		Txnrd2	-0.564956	0.00123993
Pdhx	-0.463351	0.0210967		Tpm3	-0.478678	0.0171255		Masp1	0.747373	0.0012584
Klhl41	0.500936	0.0211449		Defa5	-0.713038	0.0172559		Slc6a17	1.1725	0.0012678
Vegfb	-0.887169	0.0212039		Esr1	-1.18292	0.0173531		Pawr	0.906938	0.00127007
Gast	1.24718	0.0217022		Kcnh8	-0.557049	0.0175562		Elovl5	-0.628045	0.00127993
Cdc20	-0.861846	0.0217749		Ugt2b17	-1.17036	0.0175834		Mmp23	-0.858733	0.00128201
Sh2d4a	1.22861	0.021814		Hagh	-0.59827	0.0175966		Slc22a3	0.793567	0.00128642
Pax4	-0.986336	0.0218834		P2rx7	-1.42175	0.0177293		Pcca	-0.766415	0.00129253
Krt1	0.707494	0.0220706		Mcm6	-0.668416	0.0178168		Lrwd1	1.03459	0.00132744
Nudt6	1.00882	0.0221866		Ampd1	1.18215	0.0180009		Rpl35	0.487701	0.00133839
Csn1s1	1.1963	0.0222333		Cptp	-0.445334	0.0180738		Oat	0.664813	0.00136183
Pttg1	-1.04999	0.0223041		Il13	-0.564017	0.0182678		Cd1d1	-0.933779	0.00136983
LOC679368	0.834863	0.0227315		Grn	-0.58133	0.0183877		Hspe1	-0.500969	0.001387
Pparg	0.717531	0.0227705		Cited2	0.638391	0.0184478		Bckdhb	-0.625759	0.00139312
Dpep1	0.784815	0.0228674		Slc17a1	-0.80039	0.01853		Hic2	2.07241	0.00139776
Mst1	-1.02994	0.023053		Cd2	1.15881	0.018694		Pcyt2	-0.743005	0.00141422
Tor1aip2	0.376544	0.0231553		Ctrc	-1.00639	0.0187645		Ptgis	-0.928544	0.00141536
Wfdc1	-0.877646	0.0235076		Spam1	-0.699656	0.0188805		Pitpnb	-0.637708	0.00144651
Tmem116	-0.507824	0.02356		Syne1	1.72312	0.0190651		Mrpl40	-0.731098	0.00145379
Arntl	-0.956088	0.0236438		Nos2	-0.554789	0.0192179		Tubb5	0.717577	0.00148001
Mpc1	-0.341154	0.0238218		Npy5r	-2.20821	0.0193491		Fzd1	0.747498	0.00150078
Kcnj15	-0.580548	0.0240628		Rad51ap1	-0.526432	0.0195778		Rps3	0.530376	0.00153561
Lpar1	0.467067	0.024112		Pdia2	-0.605216	0.0197901		Cox8b	-0.636602	0.00159103
Slc27a1	0.440305	0.0243149		Idh1	0.451194	0.0199849		Sox17	0.636372	0.00159602
Tmod1	-0.487961	0.0244305		Msx2	-0.601403	0.0203946		Pip	-0.999097	0.00160547
Hip1	0.565488	0.0244423		Mapk6	-0.543476	0.0204264		Col5a2	-1.15264	0.00162239
Spink8	-0.525154	0.0244533		Calcb	-0.67197	0.0205169		Ackr3	-0.689322	0.00162956
Spire1	1.23207	0.0245071		Crhr2	-0.880836	0.0206784		Trim54	0.682996	0.00163966
Ak2	-0.473759	0.0245178		Tbxa2r	-0.66864	0.0206814		Rpl6	0.635411	0.00166797
Nes	-0.47462	0.0246105		Olr1606	-0.485968	0.0207488		Atpif1	0.868811	0.00167164
Hes5	0.749275	0.0248665		Andpro	-1.22483	0.0207769		Dlst	-0.473396	0.00178952
Ppp1r15a	0.493439	0.0249422		Vwa8	0.423582	0.0208363		Col5a1	-0.807105	0.00179472
Itpr1	0.555725	0.0249444		Pcnx3	1.28423	0.0208991		P4ha1	-1.07386	0.00187341
Timp2	-0.409196	0.0249998		Kctd20	0.386434	0.0210783		Cdc37	-0.462111	0.00188096
Pgam2	-0.372213	0.0251588		Vipr1	-0.919931	0.0211938		Blmh	-0.523696	0.00188223
Aldh5a1	-0.412432	0.0252286		Prickle2	0.628279	0.0213225		Uaca	0.50745	0.00189971
Mpst	-0.48806	0.0253146		Chrm5	1.05284	0.0213613		Gsta4	0.993549	0.00193311
Jph2	-0.5507	0.0254901		Srd5a2	-0.863738	0.0213962		Kat5	0.547316	0.00196759
Col3a1	-0.471358	0.025798		Wsb2	-0.456399	0.0214343		Adcy6	0.695187	0.00197298
Zfp326	0.439593	0.0262486		Rnd3	-1.52968	0.0215326		Acadsb	-1.48787	0.00197521
Cltb	0.563675	0.0264838		Myoc	0.877816	0.0218869		Vldlr	-0.623947	0.00201162
Top2a	-1.06986	0.0264941		Hlf	-0.679433	0.0221346		Tgfb3	-0.728872	0.00202574
Cptp	-0.333576	0.0265381		Ctps2	0.468284	0.0221437		Btg1	0.567174	0.00206908
Nrp2	-1.49049	0.0266759		Stc1	0.939124	0.0221977		Fbxo21	1.46203	0.00215042
Dnttip1	-0.60063	0.0267612		Acox2	1.3796	0.0222707		Tnni1	0.982057	0.00215654
Ghr	0.397624	0.0270825		Gatm	-0.505895	0.0222918		Rpsa	0.472007	0.00215713
Use1	0.37949	0.0272278		Cftr	-0.700944	0.0223221		Psmd1	-0.519319	0.00220024
Cs	-0.445317	0.0274227		Acot7	0.613917	0.0223594		Kdr	1.83098	0.00223274
Uaca	0.370383	0.0283709		LOC102550324	0.684091	0.022399		Fkbp4	-0.776296	0.00226637
Dbi	0.551582	0.0288227		Slit1	-0.540027	0.0224739		Atp1a3	-0.976367	0.00228487
Mpi	-0.351051	0.0288883		Azin1	-0.610166	0.0225106		Opa1	-0.662349	0.00228589
Plcl1	0.788118	0.0290251		Pde1c	-1.09972	0.0226141		Lmod3	-1.05871	0.00232247
Pnpo	-0.407037	0.0290972		Fcgr2b	-0.703432	0.0229224		Zfp706	-0.443134	0.0023302
Mvd	0.913928	0.0291269		Lcn2	-0.582616	0.0231609		Wfdc1	-1.84635	0.00233834
P4ha1	0.605479	0.0291803		Lss	-0.532049	0.0231636		Id2	-0.670292	0.00234183
Fcgrt	0.339832	0.0296154		Map3k8	-0.487346	0.0232291		Csrp1	0.562303	0.00239892
Slc35b1	-0.370463	0.0298347		Kcnd3	1.3518	0.0232723		Ldhd	-0.971382	0.00242225
Ndufs4	-0.331197	0.0299601		Mcm5	-0.720739	0.0233705		C2cd4b	2.207	0.0024727
Cd74	-0.570758	0.0301107		Ckmt1	-0.609229	0.0234118		Rbp1	-0.870994	0.00247427
Acsl6	-0.512931	0.0304805		Lmod3	-1.10311	0.0234852		Zadh2	-0.57205	0.00247984
Gstt1	0.74915	0.0305199		Stxbp1	-0.4015	0.023846		Calu	-0.496851	0.0024919
Sncg	1.03086	0.0306715		Eno3	-0.923782	0.0240879		Gcgr	-1.43345	0.00252904
Slc11a2	-0.520181	0.0306861		Akr1c3	-0.472763	0.024118		RT1-Ba	-1.2189	0.00258412
Nras	-0.357834	0.0310391		Ispd	-0.796064	0.0242556		Atp12a	2.09183	0.00258496
Cd24	0.533129	0.0312732		Anxa7	0.708385	0.0244407		Fbxw5	-0.480786	0.00259065
Vldlr	-0.336621	0.0314205		Nvl	-0.622532	0.0244442		Serpinh1	-0.888384	0.0026314
Clec10a	0.575419	0.0314826		Aurkaip1	-0.456795	0.0246057		Epor	0.933949	0.00263173
Stard3	0.463475	0.0315499		Gadd45a	-0.482292	0.0247507		Csnk2a1	-0.520823	0.00264008
Smarca4	-0.687022	0.0318507		Gria1	-0.577313	0.0248759		Park7	-0.488774	0.00266352
Cidea	0.471757	0.0319757		Vim	-0.516074	0.0253255		Serpine2	-1.00296	0.00266972
Alkbh7	-0.300337	0.0321349		Chkb	0.503793	0.0253742		Prkar1a	-0.481949	0.00268819
Evi5	1.55155	0.0321476		S100a8	1.06474	0.0254336		Aanat	-0.859171	0.00272663
Rfx5	0.366525	0.0325548		Pcsk6	-0.824637	0.0254585		P2rx7	-1.18847	0.00280621
Nupr1	1.61109	0.0328176		Pgam2	-0.546387	0.0256164		Impa2	1.02065	0.00282462
Bex3	0.446681	0.0328406		Sh3gl2	-0.75962	0.0257574		Dusp1	-1.51406	0.00289202
Pnliprp1	1.20383	0.0330861		Phf20	0.360945	0.0259812		Rpl14	0.502235	0.00290923
P22k15	-1.7841	0.0334756		Lipf	1.61979	0.0260741		Gja1	0.714595	0.00292043
Nol3	0.445145	0.0335404		Sftpa1	-1.46619	0.0262513		Atp1b1	-0.435442	0.00295073
Gabra3	-1.38966	0.0341322		Agtpbp1	0.42476	0.026278		Rps24	0.843901	0.00296621
Prl8a2	-1.4452	0.0345517		Pfkp	0.604919	0.026369		Dcn	-0.488451	0.00297432
Slc25a23	-0.358692	0.0345848		Aqp5	-0.459899	0.0263916		Hsd11b1	0.74471	0.00301047
Wipf3	-0.422921	0.0346851		Sstr4	-0.599983	0.0265185		Gcnt1	0.972069	0.00311142
Krt10	-0.341105	0.0346882		Crispld2	-0.610203	0.026536		Ivns1abp	1.3476	0.00320084
Hr	-0.812951	0.0347568		Wdr62	-1.24916	0.0271715		Rab3a	-0.489203	0.00320745
Lgals3bp	-0.479734	0.0349253		Atp2b2	-0.612375	0.0272064		Nicn1	0.617831	0.003214
Trap1	-0.439703	0.0349639		Capn6	0.743064	0.027325		Hadha	0.589585	0.00325013
Prkaca	-0.506016	0.0350757		Kcnj5	0.421995	0.0273942		Dpp4	-0.670388	0.0032639
Taf1c	0.792123	0.0352274		Cpt1b	0.356105	0.0279787		Acr	-0.591478	0.00329976
Rbbp9	-1.58701	0.035755		Kap	-0.441739	0.0287311		Rabggtb	0.543128	0.00330258
Kifc1	-1.12404	0.035827		Adam5	-0.79338	0.028819		Rpl22	0.441923	0.0033194
Hmbs	-0.493479	0.0359442		Krt14	-0.572669	0.0288338		Rabac1	0.472689	0.00336564
Eno2	1.06999	0.0360323		Wfdc1	-0.563644	0.0288602		Dnaja4	-0.542665	0.00338709
Ybx3	0.445616	0.0360436		Adam17	-0.431623	0.0288881		Apba2	-1.36248	0.00339387
Nab1	-0.594357	0.03609		Vamp5	0.664078	0.029191		Gfm1	-0.539341	0.00339829
Cdkn2b	0.811831	0.0362047		Amd1	0.472034	0.0297999		Hibadh	-0.620783	0.00340121
Fcer2	-0.570373	0.0362985		F3	-0.656678	0.0299147		Psmd2	-0.47019	0.00341931
Rab3c	1.27779	0.0365018		Esm1	0.626203	0.0299164		Scn5a	-1.10913	0.00347511
Kcna6	1.12413	0.0366054		Galr2	-0.45035	0.0301593		Il33	0.827284	0.00348812
Fkbp4	-0.446635	0.0369024		Psip1	-0.504871	0.0304287		Eif4e2	-0.557581	0.00349319
Fmod	0.449296	0.0372422		Sp1	1.30711	0.030449		Crp	0.604291	0.00352008
Tmod2	1.25279	0.0372958		Timm29	-0.444818	0.0308017		Fah	0.708786	0.00353996
F3	0.624941	0.0373203		Cpq	-0.553939	0.0308626		Ptn	0.959606	0.00359073
Idh1	0.674276	0.0373584		Lpar2	-1.10613	0.03094		PVR	-1.58679	0.00361594
Ntsr2	-0.673857	0.0374275		Cdk1	-1.29416	0.0311591		Atp5s	-0.537323	0.00368301
P4hb	-0.400625	0.0374297		Klk1b3	-1.46465	0.031167		Pgm3	0.920327	0.00371969
Col1a2	-0.508806	0.0374765		Ap2b1	-0.499754	0.0312354		Myadm	-0.595439	0.0037376
Itgae	-0.431484	0.0376481		Tsc22d1	-0.662328	0.0312868		Apoe	0.635086	0.00376821
Magi1	-0.354724	0.0377831		Hes5	0.655168	0.0313603		Hmgcl	0.493246	0.00386449
Myl12a	0.35185	0.0378221		Ackr2	-0.878741	0.0314521		Prickle2	0.782028	0.00386766
Spink3	0.935844	0.0380806		Pdhx	-0.416411	0.0316492		Supv3l1	-0.619005	0.00393717
Pdlim1	-0.347461	0.0381646		Gstm1	0.721357	0.0320605		Nr1d1	-1.14289	0.00398135
S100a4	0.561218	0.0383879		Gstt2	1.26701	0.0322274		P2rx5	-0.491242	0.00401796
Homer2	-0.578927	0.0384441		Agtr2	-0.536286	0.0329485		Igfbp5	-1.32255	0.00417584
C1qb	0.44484	0.0386555		Tmem69	-0.453917	0.0331268		Klk1c3	-0.618673	0.00417628
Cyp2e1	0.754948	0.0389469		Cd44	-0.563432	0.0332589		Nme1	-0.788498	0.00422505
Msmb	-0.900626	0.0391752		Gabrr2	-0.90137	0.0332831		Nbl1	-0.616302	0.00426225
Hagh	-0.379251	0.0392081		Scn3a	-0.667714	0.0332855		Rpl13a	0.412946	0.0044208
Nr3c1	0.466544	0.0395636		Neu2	-1.01021	0.0333765		Mmp14	0.694492	0.00445227
Anln	-0.624156	0.0396998		Arrdc4	0.850501	0.0334175		Rpl21	0.447862	0.00447427
Vezf1	0.298439	0.0397037		Skida1	0.9627	0.0335859		Pfkfb3	0.646875	0.00448288
Gk	-1.01129	0.0398067		Tnk2	0.377455	0.0337003		Acads	-0.720088	0.00450302
Dpyd	0.944505	0.0400822		Gkn1	0.393395	0.0337072		Map1lc3a	0.691077	0.00453547
Mvk	-0.467432	0.0402371		Calu	-0.377091	0.0338524		Nr4a3	-0.893573	0.00459452
Krt8	1.1569	0.0404376		Ap1b1	-0.517224	0.0339618		Rapgef4	0.673401	0.00462658
Hsd17b6	-0.52196	0.0404486		Lzts1	1.16227	0.0340271		Slc12a3	0.810218	0.00465879
Ndufb5	-0.36277	0.0405879		Uck2	-0.813548	0.0341496		Ak4	-0.765781	0.00470626
Ndufb10	-0.410254	0.0406788		Igfbp3	0.697611	0.0344683		Dcc	-1.1176	0.00471013
Ckm	-0.293993	0.0408402		Prlhr	-0.547813	0.0346997		Ndufv3	-0.563157	0.0047484
Tmem179b	1.27335	0.0411927		Mecr	-0.526722	0.0350056		Map2k6	-0.600493	0.00477877
Drgx	0.755647	0.0413731		Omp	-0.561337	0.0350076		Plin2	0.693639	0.00483352
Mmp13	-0.825184	0.0416251		Zfp697	0.420734	0.0350894		Rps15	0.488095	0.00484412
Cnbp	0.371441	0.0419775		Myo1a	-0.413034	0.0351402		Slc16a6	-0.780614	0.00484746
Myc	0.781905	0.0423061		Treh	-0.720796	0.0351662		Immt	0.697474	0.00484857
Mapk6	-0.424984	0.0430281		Kifc1	-0.639137	0.0352033		Sv2a	-0.432939	0.00488638
B3galt5	1.01758	0.043037		Abcb1b	-0.841049	0.0353764		Mx1	-0.996754	0.00497989
Myoc	0.940459	0.0430482		Crygb	-0.842343	0.0353873		Slc9a3	-1.8418	0.00502583
Asgr2	0.738167	0.0431247		Nppa	1.17443	0.0354555		Cyp4f1	1.83399	0.00506625
Hdlbp	-0.367091	0.0433683		Rcn3	-0.841242	0.0357641		Gabrb3	-1.64019	0.00510714
Nnat	-0.514087	0.0433867		Cyp4a3	-1.34623	0.0360834		Arhgap1	0.798126	0.00510876
Cebpb	0.893236	0.0435346		Slc22a6	-1.02314	0.0360918		Pnpla3	-1.56672	0.005118
Mlst8	-0.402691	0.0440818		Ptgfr	0.612589	0.0361254		Crem	-1.25891	0.00517595
Hcrtr2	-1.45034	0.044784		Pgr	-0.623218	0.0362539		Clcn3	0.530372	0.00518517
Smo	-0.617118	0.0450521		Capg	-0.44877	0.0365103		Arrdc4	0.763136	0.00521266
Smim5	-0.625415	0.045064		Fabp1	-1.05421	0.0369008		Ndufb5	-0.431616	0.00525029
Dyrk1a	0.333359	0.0452266		Nicn1	0.496005	0.0371793		Pex11a	1.00941	0.00527759
Atpif1	0.437242	0.0452619		Olr1687	-0.545037	0.0372205		Myl12a	0.442053	0.00536542
Sfmbt1	-0.702399	0.0453232		Rpl7a	0.455081	0.037851		Ctps2	0.638638	0.00539603
Cst3	0.501439	0.0454754		Kcnj15	-0.46401	0.0379175		Ndufs8	-0.442817	0.00556852
Ebf1	0.562566	0.0458068		Neurog1	-0.627507	0.0379606		Dbn1	-0.610733	0.00561257
Ndufs7	-0.346712	0.0462362		Gabrg1	-0.539561	0.0380756		Dlat	-0.413405	0.00570224
Gcgr	-0.885957	0.0463		Cadps2	-0.731524	0.0381182		Anxa5	0.509513	0.00572254
Nptn	-0.35606	0.0463515		Homer2	-0.540956	0.0381955		Pcsk4	0.466808	0.00577114
Mecr	-0.494328	0.0464124		Nrn1	-0.874579	0.0384047		Cfd	1.82259	0.0057961
Gas5	0.33351	0.0466016		Kcna3	-0.581027	0.0390532		Hras	-0.415627	0.00584106
Nrarp	-0.410631	0.046632		Akr1c14	-0.660193	0.0399965		Rpl31	0.453731	0.00584187
Igkc	1.6141	0.0467448		Nos1ap	0.709157	0.0400996		Rhov	0.988353	0.00595121
Prdx3	-0.300743	0.0467791		Atp4a	-0.502922	0.040406		Rbm39	1.04125	0.00607217
Rbmx	-0.413988	0.0478462		Psen1	-0.446552	0.0405045		Pkp4	0.512133	0.00617437
Tmem71	0.439908	0.0486691		Nrk	-0.950377	0.0405136		Enpp2	-0.665703	0.00626177
Tlr4	0.724979	0.0487891		Aaed1	-0.749298	0.0408011		Crot	0.619421	0.00628356
Epb41l4b	0.887014	0.0489236		Celsr3	-0.377461	0.0414712		Jph2	-0.542562	0.00630091
Phka1	-0.424681	0.0493971		Vgf	-0.48707	0.0417366		Mapk8ip1	-0.600486	0.00632619
Psmd1	-0.317201	0.0495371		Hao2	-1.52476	0.0418504		Mpc1	-0.53	0.00634706
Mcm5	-0.73375	0.0495545		Nxph4	-0.710878	0.0420412		Ddc	2.2724	0.00640855
Scn5a	-0.514155	0.0497668		Cpz	-0.764765	0.042238		Ugt1a9-ps	1.89783	0.00653921
Camk1	0.512072	0.0497953		Igbp1	-0.463874	0.0424969		Medag	-0.60078	0.00654654
Lyz2	0.45957	0.0498248		Serpine2	-0.433783	0.0425455		Vezf1	0.402672	0.00657848
Ltbp1	0.483218	0.0498692		Gfy	-0.916581	0.0425812		Fabp4	0.772606	0.00658227
				Anxa5	-0.387326	0.0426057		Tnxa-ps1	-0.558598	0.00660695
				Mpg	0.605477	0.0427328		LOC100912151	0.73455	0.00663511
				Cd74	-0.54423	0.0427671		Crk	0.736738	0.0067279
				Hist1h1d	0.816908	0.0433654		Hspb6	-0.427868	0.00673265
				Pla2g16	-0.369564	0.0442656		Sh2d4a	0.911084	0.00680228
				Gas5	0.46469	0.0446634		Ndufs7	-0.414316	0.00682102
				Gria3	1.31786	0.0448823		Rps3a	0.430448	0.00682419
				Atpif1	0.541375	0.0450211		Apobec1	2.08385	0.00683127
				Rpl26	0.387685	0.0453325		Lad1	-1.26242	0.00696304
				Cdo1	-0.655502	0.045451		Nkiras2	-0.518393	0.00712911
				Hapln1	-0.959047	0.0460253		Tspo	0.43398	0.00714016
				Serinc5	-0.971258	0.0462057		Igf2	0.585297	0.00715409
				Cyp3a23/3a1	-0.454164	0.0462194		Pgam2	-0.825816	0.00717187
				Cdk17	-0.503154	0.0462244		RT1-N3	-0.810974	0.00723335
				Myh7	0.440705	0.0462827		Rpl18	0.375323	0.0074384
				Bud31	0.418625	0.0464391		Grip2	0.641586	0.00747339
				Ptafr	0.499147	0.0465344		Ccl5	-1.3857	0.00749849
				Grik5	-1.06707	0.0468443		Fuca1	0.59845	0.00751738
				Lck	0.389299	0.0472649		Ezr	0.488176	0.00754247
				Cck	-0.449348	0.0472913		Dcaf11	-0.539136	0.00759422
				Zfp94	-0.519064	0.0473484		Col4a5	-0.574872	0.00769865
				Sptbn2	-0.660659	0.0473744		Hoxa1	1.15913	0.00777131
				Htr4	-1.19111	0.0473982		Rps10	0.453057	0.00779447
				Dnajc17	0.685035	0.0475041		Olah	-0.689488	0.00779678
				Ppp1r9a	-0.511269	0.0476542		Capns1	-0.436042	0.00781895
				Ccng1	-0.359139	0.0476612		2017-03-08	-0.498904	0.00785391
				Ptpn11	-0.489446	0.0477107		Cdh2	0.41784	0.00787945
				Chrnb3	-1.70849	0.0479918		Fbp2	0.639161	0.00789385
				H19	0.693216	0.0479926		Ppdpf	0.680827	0.00797118
				Hadhb	0.467383	0.048343		Tmem57	0.39363	0.00798595
				Ren	-0.446977	0.0483512		Ndufb10	-0.411201	0.00801484
				Nnat	-0.476738	0.048563		Cav3	-0.413184	0.00801583
				Smc2	-0.589595	0.0488516		Nat8b	0.679413	0.0080814
				Rps4x-ps9	0.496983	0.0489472		Suox	-0.419238	0.00808819
				Dlc1	0.57525	0.0489922		Ahcy	0.426408	0.00810011
				Ascl2	-0.909132	0.0495662		Fmo1	0.498973	0.00822978
				Gast	-0.57357	0.0496913		Mpst	-0.834949	0.0083395
				Cyp7b1	-1.49659	0.0499543		Fyn	-0.45092	0.0084335
				Blvra	-0.791957	0.0499999		Serpinb9	-0.551233	0.00843568
								2017-03-02	0.359362	0.0084789
								Tnfrsf21	-0.686044	0.00854468
								Spint2	0.681479	0.00855317
								Ywhah	-0.467939	0.00857148
								Hoxa2	-0.689773	0.00860698
								Spock2	2.21052	0.00865044
								Mgll	0.934771	0.0087016
								LOC100363361	0.561062	0.00872922
								Anxa7	1.46571	0.00874401
								Ccng1	-0.424218	0.00882528
								Dspp	0.650242	0.00883781
								Hsd17b4	0.373268	0.00885753
								Ndufb2	-0.406298	0.00890406
								Skida1	-1.17908	0.00898427
								Igf1r	0.829939	0.00901925
								Cyp27b1	1.75272	0.00905139
								Stx4	0.514783	0.00912715
								Epb41	0.695774	0.00913228
								Slc8a1	-0.53595	0.00914402
								Timm29	-0.435005	0.00923362
								Vwa8	0.59123	0.00924022
								Cdc5l	0.474614	0.00931554
								Cmc2	-0.481327	0.00939114
								Klk1c9	-0.738591	0.00939502
								Tpm2	0.799623	0.00945744
								Hist1h1d	1.12925	0.00946833
								Kyat1	-0.491841	0.0095877
								Me1	-0.516325	0.00971076
								Ap1b1	-0.361366	0.00988705
								Cd24	-1.30075	0.009943
								Gnb5	-0.428137	0.00994647
								Tprg1l	0.403142	0.00996554
								Amhr2	-1.03463	0.00999378
								Yif1a	-0.418177	0.0101558
								Calr	-0.398481	0.010175
								Ylpm1	0.565814	0.0101769
								Chrna2	0.755964	0.0101795
								Cat	0.756469	0.0101913
								Alas1	-0.551124	0.0102322
								Kcnd2	-0.628025	0.0102524
								Pdzk1	-1.76103	0.0102863
								LOC312273	1.16946	0.0103363
								Vegp2	0.722352	0.0103379
								Adora1	1.04463	0.0105168
								Klf10	1.24671	0.0105634
								Hikeshi	-0.390327	0.0105831
								Cd63	0.390533	0.0106051
								Use1	0.429772	0.010642
								Cox4i2	-0.469444	0.0107133
								Coa3	-0.577651	0.010724
								RGD1359634	-0.511383	0.0107546
								Ndufa4l2	-0.464529	0.0108005
								Apol3	0.624153	0.0109642
								Dgat1	-0.601546	0.0110426
								Rplp0	0.391866	0.0110603
								Map2k2	-0.40069	0.0112611
								Auh	-0.489465	0.0112705
								Fgf16	-1.15619	0.0112872
								Mtmr10	0.469504	0.0114361
								Bckdha	-0.662491	0.0114923
								Arhgap10	0.354025	0.0115073
								Slc52a3	0.970931	0.0115238
								Snap91	-1.05175	0.0115878
								Reln	0.522545	0.0116302
								Prodh2	0.867997	0.0116303
								Loxl1	-0.756045	0.0116303
								Map3k12	0.585304	0.0116616
								Mgp	-0.616004	0.0116678
								Rprd2	0.55516	0.0117151
								Uqcrfs1	-0.378224	0.0117627
								Slc5a6	-0.400375	0.0119085
								Pet100	-0.555195	0.011912
								Scn11a	0.965434	0.0119477
								Gzmb	-1.29875	0.0120576
								Sf1	0.511524	0.0121011
								Fdx1	-0.421258	0.0121399
								Mmp12	-0.832812	0.012179
								Aagab	-0.487168	0.012189
								Prr13	0.911044	0.0123322
								B4galt6	0.422216	0.0123561
								Rictor	0.62779	0.0125638
								G0s2	0.794495	0.0125873
								Pi4kb	0.518844	0.0126831
								Frmd5	0.901817	0.0126921
								Hnrnpm	0.705799	0.0127285
								Hpgd	-1.10332	0.0127514
								Nup62	0.637677	0.0127535
								Tubgcp4	-0.65701	0.0127606
								Ccr1	0.780208	0.0128724
								Aes	-0.412305	0.0129344
								Ncam1	1.42909	0.0129391
								Rara	-0.466437	0.0129732
								Sub1	-0.452368	0.0129808
								Homer1	-0.470254	0.0130692
								Ppara	-0.49036	0.0130878
								Aimp2	-0.474235	0.0130902
								Fh	-0.353509	0.0132096
								Magi2	-0.597836	0.0132232
								Kcnj8	0.573109	0.013248
								Kcnk5	-0.748814	0.0133264
								Kcna3	0.421377	0.0134161
								Kcnc3	-0.494091	0.0134699
								Spink8	-0.572591	0.013491
								Smarca4	-0.722646	0.0135047
								Hnrnpa1	0.561501	0.0135351
								Igha	-1.42795	0.0136321
								Nr4a2	-1.28176	0.013685
								Gabrg2	1.25721	0.0137212
								Gjb1	-0.488374	0.013735
								Cpd	0.459885	0.0137396
								Synpo	0.599145	0.0138571
								Pgm1	-0.335565	0.0139126
								Rcn3	-0.762509	0.0139246
								Cd38	-0.474707	0.0140036
								Uqcrc2	-0.421272	0.0140147
								Mat2a	-0.529005	0.0140678
								Tubg1	0.406543	0.0142509
								Slc25a23	-0.452087	0.0142539
								Fcgrt	0.368706	0.0142599
								Gpam	1.09876	0.0145247
								Rpl5	0.362502	0.0145253
								Dlg4	-0.467654	0.0145407
								Pard3	0.439891	0.0145525
								Eef1g	0.380612	0.014643
								Krtcap2	0.41099	0.0146627
								Wsb2	-0.355662	0.0146702
								Rhoa	0.350925	0.0146772
								Ackr2	-0.369684	0.0147803
								Thy1	-0.467587	0.0149467
								Mdfic	0.518862	0.0149562
								Rpl32	0.400703	0.0150346
								Zufsp	0.561692	0.015194
								Camk2n1	1.42484	0.0152091
								Aspn	-1.18102	0.0152457
								Csnk1a1	0.313427	0.0153769
								Txn2	0.387693	0.0154922
								Pisd	-0.421625	0.015799
								Por	0.545537	0.0160371
								Gsta1	0.698987	0.0161154
								Tmem71	0.712502	0.0161448
								Pebp1	-0.396288	0.0161968
								Rasl11b	1.79231	0.0162327
								Chga	-0.640904	0.0162407
								Acadvl	0.421103	0.0162477
								Tgfb2	1.23791	0.0164683
								Prdx3	-0.435865	0.0164778
								Dgcr6	-0.542952	0.0165465
								Tufm	-0.404359	0.0166238
								Pgrmc1	0.540338	0.0167086
								Mpzl1	0.661634	0.0169999
								Ube2a	-0.385591	0.0171675
								Usp37	0.585373	0.0171707
								Hmg20b	-0.458304	0.0172657
								Oas1b	-1.66094	0.017288
								Srsf5	0.615078	0.0173237
								Rims1	0.708243	0.0173579
								Adra2a	-0.440715	0.0173697
								Rpl11	0.343691	0.0174894
								Fkbp1a	-0.390335	0.0175906
								Htr4	1.28319	0.0175934
								Rpl3	0.631257	0.017606
								Ptpn2	0.655754	0.0177789
								Il4r	0.439578	0.0177863
								Pdlim5	0.82314	0.0179799
								Gckr	0.530433	0.0180123
								Eef1a1	0.486202	0.0180327
								Rpl4	0.386574	0.0180417
								Hnrnpa2b1	-0.642369	0.0182902
								Ndufb1	-0.427844	0.0185048
								Arl2	-0.406736	0.0187669
								RGD621098	1.09877	0.0187772
								Eif3m	0.587948	0.0187794
								Abcb4	0.859997	0.0187957
								Kcnf1	-1.294	0.0188982
								Clcnkb	-0.73395	0.0189536
								Nudt1	-0.419429	0.0191114
								Apex1	-0.337642	0.0191316
								Glul	0.526323	0.0193707
								Tfrc	-1.33426	0.0194554
								Glg1	0.319854	0.0195076
								Dync1h1	0.3254	0.0195277
								Npr3	0.969192	0.019607
								Pdk1	-0.748796	0.0196588
								Pfkm	-0.413753	0.0196711
								Ndufv2	-0.328067	0.0197405
								Plaa	-0.496939	0.0197688
								Gabra4	-0.774799	0.0198948
								Nr1h3	0.648111	0.0200557
								Ppa2	-0.536224	0.0200682
								Dnajb5	0.367503	0.0200908
								Pik3c3	0.509153	0.0200988
								Fmod	-0.510519	0.0201435
								Ccdc88c	-0.680682	0.020211
								Nol3	0.425348	0.0202183
								Wac	-0.462718	0.0202544
								Gcg	-1.19704	0.0203504
								Nrxn3	-0.470677	0.0204904
								Inpp4a	-0.38024	0.0205361
								Ddx39b	0.439936	0.0205795
								Dnph1	0.659965	0.020699
								Slc34a1	0.578969	0.0208099
								Inha	-0.576252	0.0208734
								Casp6	-1.03322	0.0208939
								Cspg4	0.588739	0.0209109
								Cdkn2aipnl	0.408625	0.0209799
								Dio2	0.825279	0.0210915
								Scarb1	-0.474545	0.0211461
								LOC688459	-0.483606	0.0212007
								Ndufa6	-0.366374	0.0213108
								Dusp6	0.404472	0.0215501
								Trhde	0.369664	0.0216105
								Snca	-0.981946	0.0216533
								Epha8	-0.48792	0.0217829
								Parp2	0.927966	0.0219841
								Cd81	-0.297157	0.0220444
								Rpl28	0.397315	0.0221035
								Dnajb9	-0.612644	0.0223591
								Cacna1d	0.753809	0.0224752
								Mmp2	-0.77784	0.0224839
								Srebf1	0.777006	0.0226026
								Kcnj16	0.837415	0.0226225
								Ncdn	-0.351653	0.0227866
								Crip2	-0.358673	0.0227882
								Ptbp1	0.778683	0.0230978
								Icam1	0.785005	0.0231625
								Araf	-0.295199	0.0231701
								Stmn1	-0.694698	0.0231988
								Ppif	-0.34884	0.0234043
								Cntnap1	-0.565592	0.0234148
								F3	-0.603743	0.0235311
								Fcer2	-0.609733	0.0236582
								Timm17a	-0.403209	0.023676
								Cdc34	-0.448911	0.0236909
								Vcp	-0.39022	0.0237542
								Ppp1r36	0.598929	0.0237726
								Gstk1	-1.20763	0.02382
								Itgae	-0.920543	0.0238308
								Rfx5	0.351281	0.0238752
								Tgfa	1.3658	0.0239124
								Tjp2	0.39904	0.0239504
								Kif2c	-1.53019	0.0239529
								Smad7	-0.557307	0.0239763
								Hbb-b1	-0.672	0.0239833
								Azi2	-0.335206	0.0240095
								Scp2	-0.518024	0.0240288
								Crmp1	-1.19907	0.0240354
								Smc5	-1.47158	0.0240411
								Aktip	0.445278	0.0240432
								Uchl1	0.999503	0.0241667
								Mrps6	-0.303518	0.0242212
								Atp1a2	-0.965564	0.0243982
								Mipep	-0.358028	0.0245678
								Cd40lg	0.87805	0.0246302
								mrpl24	-0.362192	0.0246593
								Glud1	-0.495797	0.0249306
								Grk5	0.522181	0.0252993
								Clec9a	-0.429191	0.025317
								Galt	0.448391	0.0253339
								P4hb	-0.406362	0.0253356
								Nsun4	-0.349659	0.0254286
								Sycp3	-0.527196	0.0254371
								Mpp3	-0.377247	0.0254571
								Hspd1	-0.45188	0.0255156
								Cacna1b	-0.79944	0.0255395
								Snrk	0.513635	0.0258062
								Mapk4	-0.423601	0.0258925
								Ttc3	-0.426982	0.0260662
								Snf8	-0.297167	0.0261395
								S100a10	-0.651347	0.0262308
								Slco2b1	0.891479	0.026239
								Dpysl2	1.05114	0.0263474
								Slc35f6	0.754226	0.026354
								Gpr20	0.433014	0.0264192
								Pak1	0.607221	0.026422
								Twf1	-0.515981	0.02645
								Ranbp3	0.659104	0.026485
								Adrb1	-0.969845	0.0265889
								Cd247	-0.896991	0.0266642
								Ckmt2	-0.40956	0.0267109
								Arhgef9	-0.49258	0.026713
								Psmb9	-0.594863	0.0267748
								Chd2	0.335037	0.0268119
								Thoc2	1.12381	0.026871
								Kit	-1.45464	0.026936
								Gng5	-0.44033	0.0270136
								Irf7	-0.973849	0.0270815
								Csad	0.316155	0.0272342
								Kcne1	-1.01642	0.0272783
								Pdha1	-0.423055	0.0276862
								C4bpb	-0.640559	0.0277584
								Rpl27a	0.324803	0.0278266
								Shb	-0.361359	0.0278553
								S100a9	3.02447	0.0279149
								Rab8a	-0.454582	0.028335
								Rida	0.928236	0.0283997
								LOC102548459	-0.422224	0.0285106
								Klhl22	0.419571	0.0285307
								Pgk1	-0.391379	0.0285797
								Cnmd	-1.38734	0.0289966
								Pdhb	-0.455606	0.0291393
								Ibsp	-1.53435	0.0295365
								St3gal5	-0.316786	0.0296006
								Zc3hc1	0.32438	0.0297802
								Ldb3	-0.435612	0.0297984
								Edn3	1.4545	0.029994
								Cox7b	-0.344388	0.0299971
								Hspa1l	-0.882314	0.0300424
								Akap8	0.486091	0.0300832
								Aldh3a2	-0.542223	0.0301822
								Akr1b1	-0.404252	0.0302381
								Rnase4	0.47748	0.0304705
								Prkaa2	-0.562845	0.0308032
								Igf2r	0.444481	0.0308084
								Pex1	-0.444689	0.0308664
								Jag1	0.550262	0.0308922
								Atg13	0.491431	0.0311622
								Rbfox2	0.393372	0.0314669
								RGD1559532	1.534	0.0316651
								Gnai1	1.71758	0.0318252
								Plod2	-0.462312	0.0319337
								Cgrrf1	-0.546555	0.0321224
								S100a8	3.70579	0.0321812
								Psmc4	-0.440698	0.0322998
								Nppb	0.572531	0.0323015
								Tcta	-0.367422	0.0324168
								Tmod1	-0.494451	0.032532
								Gpx4	0.300525	0.0325627
								Tpm4	-0.488641	0.0326093
								Pola1	0.99391	0.0326583
								C1qb	0.597731	0.0327942
								Ppat	-0.420881	0.0328398
								Pparg	0.614823	0.0329294
								Chrna1	-0.804841	0.0330883
								Dnttip1	0.377652	0.0331303
								Serpini2	1.31808	0.0331552
								Bcat2	-1.5904	0.0333352
								Rab27a	-1.437	0.0334091
								Chchd6	0.292951	0.0335212
								Fam214b	-0.505713	0.033839
								Gnb4	-0.696626	0.0338945
								Kcnj12	-0.91908	0.0340413
								C1s	0.4397	0.0340786
								Svil	0.352063	0.0341416
								Phf7	0.366651	0.0341577
								Dnaja2	-0.355663	0.0342929
								Psmc5	-0.393112	0.0343911
								Mcpt3	1.44811	0.0346603
								Plrg1	0.281854	0.0347014
								Mmp11	0.421822	0.0348742
								Fgd4	1.16385	0.0349538
								Cyp4f5	-0.886198	0.0349679
								Ephx1	0.367911	0.0350147
								Hcn1	-0.568654	0.035093
								Rpl27	0.319944	0.0352242
								Stk38	0.298705	0.0352697
								Agt	-0.711174	0.0353583
								Ptp4a2	-0.337271	0.0353997
								Gpc1	-0.321824	0.0354844
								Gclc	1.29446	0.0357026
								Aqp2	-1.00298	0.0358988
								Lat	-0.887551	0.03593
								Gatm	-0.452869	0.0359309
								Mas1	1.13586	0.035992
								Nr2f6	-0.335369	0.0360341
								Dbnl	-0.422954	0.036091
								Edn1	0.808113	0.0363662
								Vtn	-0.368735	0.0364183
								Chm	0.840497	0.0364204
								Abhd14b	0.54446	0.0364223
								Ckm	-0.430691	0.0364487
								Ppp1r21	0.428228	0.0364816
								Fgf1	0.48052	0.036536
								Sts	-0.685436	0.0365956
								Slc4a7	-0.434816	0.0366339
								Unc119	-0.426545	0.0366415
								Ninj1	0.364154	0.0372917
								Rad18	-0.904142	0.0374024
								Klf4	-0.530184	0.0374024
								Jup	-0.407816	0.0374441
								Dpyd	1.00584	0.0376027
								Cdk13	0.391388	0.0376624
								Arhgef7	-0.319637	0.0376767
								Pcp4l1	-0.324061	0.0378091
								Ptgr1	0.689202	0.0380711
								Abracl	0.844185	0.0381967
								Npepps	-0.293759	0.0383074
								Matk	-0.497074	0.0383539
								Prkar1b	-0.45487	0.0383702
								Rpl36	0.317837	0.0383974
								Il2rb	-0.617025	0.0385015
								Krt8	0.746352	0.0385051
								Exoc8	0.797123	0.0385905
								Fam104a	0.366892	0.038671
								Rpl30	1.02337	0.0389463
								Pde4a	-0.312788	0.0390319
								Zswim8	0.394633	0.0392157
								Itga7	-0.281683	0.0392563
								Dnah1	0.441455	0.0393025
								Akr1d1	0.428129	0.0394073
								Lta	1.41178	0.0394359
								Atp5h	-0.314371	0.039483
								Mtch2	-0.3369	0.0397446
								Psmd10	-0.422099	0.03997
								Gulo	0.655029	0.0402739
								Lcat	-1.3559	0.0404903
								Arntl	1.64997	0.0406389
								Prkaca	-0.359887	0.040659
								Rarb	0.647602	0.0406593
								Sdc4	0.330844	0.040667
								Kcnn3	-1.18413	0.0407763
								Rad52	0.447108	0.0410068
								LOC102552654	-1.49129	0.0410266
								Plec	-0.271637	0.0410628
								Man1a1	0.444498	0.0410665
								Bpnt1	-0.409527	0.0415096
								Hadhb	0.348798	0.0416599
								Robo2	-1.34969	0.0416714
								Lpl	-0.446454	0.0418782
								Pcbp4	-0.32211	0.0418928
								Alpl	-0.379137	0.0421628
								Mrps14	-0.398869	0.0421749
								Mrpl13	-0.325555	0.042243
								Arsb	-0.320289	0.0422694
								Asgr2	0.718617	0.0423477
								Vom2r50	1.39245	0.0424561
								Pdha2	1.46516	0.0424797
								Ctsh	0.407371	0.0426144
								Ubqln1	-0.318999	0.042806
								Pla2g6	-0.54656	0.0428336
								Ghrh	-0.338711	0.0429348
								Stip1	-0.420058	0.0429801
								Morf4l2	-0.315743	0.0430311
								Copb2	-0.363759	0.0430764
								Sri	0.263358	0.043116
								Tor1aip1	0.437634	0.0432261
								Hagh	-0.606367	0.0432945
								Fra10ac1	0.415892	0.0436044
								Vav2	-0.909905	0.0436769
								Stx1a	-0.25739	0.0437246
								Acta1	-1.34285	0.0437314
								Prkcd	0.578034	0.0438729
								Gpd1	0.411654	0.0439645
								Chrna3	1.15612	0.0440887
								Ctsb	0.472313	0.0440957
								Timp2	-0.558074	0.0441456
								Gch1	-0.675818	0.0443304
								Etnk2	0.450767	0.0443934
								L1cam	-0.443501	0.0445029
								Rbpj	0.486677	0.0448037
								Slc24a2	-0.410389	0.0450427
								Bcl2l15	-0.430632	0.0453071
								Mrpl58	-0.284304	0.0453198
								Mxi1	0.329578	0.0454172
								Ugcg	0.519184	0.0456575
								Dnm1l	-0.417544	0.0459199
								Pias3	0.267799	0.0459814
								Ndufs4	-0.388788	0.0459901
								Gpr1	-0.875171	0.0461299
								Timeless	1.21065	0.0461376
								Cidea	0.497985	0.0462642
								Gmfb	1.15066	0.0465105
								Fam92a	-0.366831	0.0465528
								Ndufa8	-0.281541	0.0465791
								Ddr2	-0.859828	0.0465912
								Slc4a2	0.470545	0.0465951
								Agrn	-0.2538	0.0466069
								Ntrk1	-0.504523	0.0466137
								Atp5g1	-0.282663	0.0467561
								Nfkbia	0.563455	0.047109
								Klk1c8	-1.0558	0.0471416
								Strn3	0.480992	0.0471759
								Insr	0.623349	0.0472305
								Gucy1b2	0.500775	0.0473886
								Ptpn18	-0.711551	0.0474541
								Efemp1	-0.399319	0.0475938
								Gas6	-0.282784	0.0477521
								Erbb2	0.507511	0.0483651
								Gpc6	-0.400046	0.0484212
								Ttc4	-0.517303	0.0485058
								Ak1	-0.412964	0.0486368
								Gucy1a3	0.451591	0.0486841
								Gstm7	-0.687745	0.048697
								Trip10	-0.445591	0.0488206
								Tmsb4x	-0.311377	0.0490028
								Tpsb2	-0.286384	0.0491554
								Rps11	0.260502	0.0491945
								Casp3	-0.612471	0.049199
								Eef1a2	-0.305103	0.0492762
								Map3k3	0.413905	0.049333
								Slc12a7	-0.369584	0.049541
								Aco1	-0.352757	0.0495581
								Bnip3l	-0.24465	0.0495741
								Lrfn4	-0.466353	0.0498214
								Kcnj11	-0.322471	0.0498349
								Rbl2	-0.407197	0.0499946
logFC, Log2-fold change
